# Supplementary material for: Laboratory and molecular surveillance of paediatric typhoidal Salmonella in Nepal: Antimicrobial resistance and implications for vaccine policy
Source: PLoS Negl Trop Dis. 2018 Apr 23;12(4):e0006408. doi: 10.1371/journal.pntd.0006408 (PMC5933809; doi:10.1371/journal.pntd.0006408)
Supplement: S1 Table — (XLSX) [file pntd.0006408.s004.xlsx]

## Sheet: Sheet1
Sample accession number	Lane accession number	Sanger_lane	Organism	Age of patient	Gender of patient	Genotype	Year of isolation	Patient status	AMR Genes	QRDR mutations	Plasmid replicons	Chloramphenicol	Cotrimoxazole	Ampicillin	Nalidixic acid	Ciprofloxacin	Cephalosporins
ERS1545626	ERR2213822	22027_3#5	S. Typhi	unknown	unknown	2.0.0	2016	outpatient	-	-	-	S	S	S	S	IS	S
ERS1545622	ERR2213818	22027_3#1	S. Typhi	unknown	unknown	2.2.0	2016	outpatient	-	-	-	S	S	S	S	S	S
ERS1545631	ERR2213827	22027_3#10	S. Typhi	unknown	unknown	3.3.0	2016	outpatient	-	parE A364V	-	S	S	S	IS	IS	S
ERS1545197	ERR2213854	22027_3#37	S. Typhi	unknown	unknown	3.3.0	2016	outpatient	-	parE A364V	-	S	S	S	IS	IS	S
ERS1545223	ERR2213879	22027_3#62	S. Typhi	unknown	unknown	3.3.0	2016	outpatient	-	parE A364V	-	S	S	S	IS	IS	S
ERS1545201	ERR2213857	22027_3#40	S. Typhi	unknown	unknown	3.3.1	2016	outpatient	-	gyrA S83F, parE A364V	-	S	S	S	IS	IS	S
ERS1545632	ERR2213828	22027_3#11	S. Typhi	unknown	unknown	4.3.1	2016	outpatient	-	gyrA S83F	-	S	S	S	IS	S	S
ERS1545633	ERR2213829	22027_3#12	S. Typhi	unknown	unknown	4.3.1	2016	outpatient	-	gyrA S83F	-	S	S	S	IS	IS	S
ERS1545634	ERR2213830	22027_3#13	S. Typhi	unknown	unknown	4.3.1	2016	outpatient	-	gyrA S83F	-	S	S	S	IS	IS	S
ERS1545635	ERR2213831	22027_3#14	S. Typhi	unknown	unknown	4.3.1	2016	outpatient	-	gyrA S83F	-	S	S	S	IS	IS	S
ERS1545636	ERR2213832	22027_3#15	S. Typhi	unknown	unknown	4.3.1	2016	outpatient	-	gyrA S83F, gyrA D87N, parC S80I	-	S	S	S	IS	IS	S
ERS1545637	ERR2213833	22027_3#16	S. Typhi	unknown	unknown	4.3.1	2016	inpatient	-	gyrA S83F	-	S	S	S	IS	IS	S
ERS1545638	ERR2213834	22027_3#17	S. Typhi	unknown	unknown	4.3.1	2016	outpatient	-	gyrA S83F	-	S	S	S	IS	IS	S
ERS1545639	ERR2213835	22027_3#18	S. Typhi	unknown	unknown	4.3.1	2016	outpatient	-	gyrA S83F	-	S	S	S	IS	S	S
ERS1545640	ERR2213836	22027_3#19	S. Typhi	unknown	unknown	4.3.1	2016	outpatient	-	gyrA S83F	-	S	S	S	IS	IS	S
ERS1545623	ERR2213819	22027_3#2	S. Typhi	unknown	unknown	4.3.1	2016	outpatient	-	gyrA S83F	-	S	S	S	IS	IS	S
ERS1545641	ERR2213837	22027_3#20	S. Typhi	unknown	unknown	4.3.1	2016	outpatient	-	gyrA S83F	-	S	S	S	IS	IS	S
ERS1545642	ERR2213838	22027_3#21	S. Typhi	unknown	unknown	4.3.1	2016	outpatient	-	gyrA S83F	-	S	S	S	IS	IS	S
ERS1545643	ERR2213839	22027_3#22	S. Typhi	unknown	unknown	4.3.1	2016	outpatient	-	gyrA S83F	-	S	S	S	IS	IS	S
ERS1545644	ERR2213840	22027_3#23	S. Typhi	unknown	unknown	4.3.1	2016	outpatient	-	gyrA S83F	-	S	S	S	IS	IS	S
ERS1545645	ERR2213841	22027_3#24	S. Typhi	unknown	unknown	4.3.1	2016	outpatient	-	gyrA S83F	-	S	S	S	IS	IS	S
ERS1545646	ERR2213842	22027_3#25	S. Typhi	unknown	unknown	4.3.1	2016	outpatient	-	gyrA S83F	-	S	S	S	IS	IS	S
ERS1545647	ERR2213843	22027_3#26	S. Typhi	unknown	unknown	4.3.1	2016	outpatient	-	gyrA S83F	-	S	S	S	IS	IS	S
ERS1545648	ERR2213844	22027_3#27	S. Typhi	unknown	unknown	4.3.1	2016	outpatient	-	gyrA S83F	-	S	S	S	IS	IS	S
ERS1545649	ERR2213845	22027_3#28	S. Typhi	unknown	unknown	4.3.1	2016	outpatient	-	gyrA S83F	-	S	S	S	IS	IS	S
ERS1545650	ERR2213846	22027_3#29	S. Typhi	unknown	unknown	4.3.1	2016	outpatient	-	gyrA S83F	-	S	S	S	IS	IS	S
ERS1545624	ERR2213820	22027_3#3	S. Typhi	unknown	unknown	4.3.1	2016	outpatient	-	gyrA S83F	-	S	S	S	IS	IS	S
ERS1545651	ERR2213847	22027_3#30	S. Typhi	unknown	unknown	4.3.1	2016	outpatient	-	gyrA S83F	-	S	S	S	IS	IS	S
ERS1545652	ERR2213848	22027_3#31	S. Typhi	unknown	unknown	4.3.1	2016	outpatient	-	gyrA S83F	-	S	S	S	IS	S	S
ERS1545653	ERR2213849	22027_3#32	S. Typhi	unknown	unknown	4.3.1	2016	outpatient	-	gyrA S83F	-	S	S	S	IS	IS	S
ERS1545654	ERR2213850	22027_3#33	S. Typhi	unknown	unknown	4.3.1	2016	outpatient	-	gyrA S83F	-	S	S	S	IS	IS	S
ERS1545655	ERR2213851	22027_3#34	S. Typhi	unknown	unknown	4.3.1	2016	outpatient	-	gyrA S83F	-	S	S	S	IS	IS	S
ERS1545656	ERR2213852	22027_3#35	S. Typhi	unknown	unknown	4.3.1	2016	outpatient	-	gyrA S83F	-	S	S	S	IS	IS	S
ERS1545657	ERR2213853	22027_3#36	S. Typhi	unknown	unknown	4.3.1	2016	outpatient	-	gyrA S83F, gyrA D87N, parC S80I	-	S	S	S	IS	IS	S
ERS1545200	ERR2213856	22027_3#39	S. Typhi	unknown	unknown	4.3.1	2016	inpatient	-	gyrA S83F	-	S	S	S	IS	IS	S
ERS1545625	ERR2213821	22027_3#4	S. Typhi	unknown	unknown	4.3.1	2016	outpatient	-	gyrA S83F	-	S	S	S	IS	IS	S
ERS1545202	ERR2213858	22027_3#41	S. Typhi	unknown	unknown	4.3.1	2016	outpatient	-	gyrA S83F	-	S	S	S	IS	IS	S
ERS1545203	ERR2213859	22027_3#42	S. Typhi	unknown	unknown	4.3.1	2016	inpatient	-	gyrA S83F	-	S	S	S	IS	IS	S
ERS1545204	ERR2213860	22027_3#43	S. Typhi	unknown	unknown	4.3.1	2016	outpatient	-	gyrA S83F	-	S	S	S	IS	IS	S
ERS1545205	ERR2213861	22027_3#44	S. Typhi	unknown	unknown	4.3.1	2016	outpatient	-	gyrA S83F	-	S	S	S	IS	IS	S
ERS1545206	ERR2213862	22027_3#45	S. Typhi	unknown	unknown	4.3.1	2016	outpatient	-	gyrA S83F	-	S	S	S	IS	IS	S
ERS1545207	ERR2213863	22027_3#46	S. Typhi	unknown	unknown	4.3.1	2016	outpatient	-	gyrA S83F	-	S	S	S	IS	IS	S
ERS1545208	ERR2213864	22027_3#47	S. Typhi	unknown	unknown	4.3.1	2016	outpatient	-	gyrA S83F	-	S	S	S	IS	IS	S
ERS1545209	ERR2213865	22027_3#48	S. Typhi	unknown	unknown	4.3.1	2016	outpatient	-	gyrA S83F	-	S	S	S	IS	IS	S
ERS1545211	ERR2213867	22027_3#50	S. Typhi	unknown	unknown	4.3.1	2016	outpatient	-	gyrA S83F	-	S	S	S	IS	IS	S
ERS1545212	ERR2213868	22027_3#51	S. Typhi	unknown	unknown	4.3.1	2016	outpatient	-	gyrA S83Y	-	S	S	S	IS	IS	S
ERS1545213	ERR2213869	22027_3#52	S. Typhi	unknown	unknown	4.3.1	2016	outpatient	-	gyrA S83F	-	S	S	S	IS	S	S
ERS1545214	ERR2213870	22027_3#53	S. Typhi	unknown	unknown	4.3.1	2016	outpatient	-	gyrA S83F	-	S	S	S	IS	IS	S
ERS1545216	ERR2213872	22027_3#55	S. Typhi	unknown	unknown	4.3.1	2016	outpatient	-	gyrA S83F, gyrA D87N, parC S80I	-	S	S	S	IS	IS	S
ERS1545217	ERR2213873	22027_3#56	S. Typhi	unknown	unknown	4.3.1	2016	outpatient	-	gyrA S83F, gyrA D87N, parC S80I	-	S	S	S	IS	IS	S
ERS1545218	ERR2213874	22027_3#57	S. Typhi	unknown	unknown	4.3.1	2016	outpatient	-	gyrA S83F	-	S	S	S	IS	IS	S
ERS1545219	ERR2213875	22027_3#58	S. Typhi	unknown	unknown	4.3.1	2016	outpatient	-	gyrA S83F	-	S	S	S	IS	IS	S
ERS1545220	ERR2213876	22027_3#59	S. Typhi	unknown	unknown	4.3.1	2016	outpatient	-	-	-	S	S	S	S	IS	S
ERS1545627	ERR2213823	22027_3#6	S. Typhi	unknown	unknown	4.3.1	2016	outpatient	-	-	-	S	S	S	S	IS	S
ERS1545221	ERR2213877	22027_3#60	S. Typhi	unknown	unknown	4.3.1	2016	outpatient	-	gyrA S83F	-	S	S	S	IS	IS	S
ERS1545222	ERR2213878	22027_3#61	S. Typhi	unknown	unknown	4.3.1	2016	outpatient	-	gyrA S83F	-	S	S	S	IS	IS	S
ERS1545628	ERR2213824	22027_3#7	S. Typhi	unknown	unknown	4.3.1	2016	outpatient	-	-	-	S	S	S	S	IS	S
ERS1545629	ERR2213825	22027_3#8	S. Typhi	unknown	unknown	4.3.1	2016	outpatient	-	gyrA S83F	-	S	S	S	IS	IS	S
ERS1545630	ERR2213826	22027_3#9	S. Typhi	unknown	unknown	4.3.1	2016	outpatient	-	gyrA S83F	-	S	S	S	IS	S	S
ERS1545621	ERR1842968	20949_8#40	S. Typhi	unknown	unknown	3.3.1	2015	outpatient	-	gyrA S83F, parE A364V	-	S	S	S	IS	IS	S
ERS1545589	ERR1842964	20949_8#8	S. Typhi	unknown	unknown	4.3.1	2010	outpatient	-	gyrA S83F	-	S	S	S	IS	IS	S
ERS1545568	ERR1837290	20621_8#78	S. Typhi	unknown	unknown	4.3.1	2015	outpatient	-	gyrA S83F	-	S	S	S	IS	IS	S
ERS1545567	ERR1837289	20621_8#77	S. Typhi	unknown	unknown	4.3.1	2015	outpatient	-	gyrA S83F, gyrA D87N, parC S80I	-	S	S	S	IS	IS	S
ERS1545566	ERR1837288	20621_8#76	S. Typhi	unknown	unknown	4.3.1	2014	outpatient	-	gyrA S83F	-	S	S	S	IS	IS	S
ERS1545565	ERR1837287	20621_8#75	S. Typhi	unknown	unknown	4.3.1	2014	outpatient	-	gyrA S83F	-	S	S	S	IS	IS	S
ERS1545564	ERR1837286	20621_8#74	S. Typhi	unknown	unknown	3.2.2	2014	outpatient	-	-	-	S	S	S	S	IS	S
ERS1545563	ERR1837285	20621_8#73	S. Typhi	unknown	unknown	4.3.1	2014	outpatient	-	gyrA S83F	-	S	S	S	IS	IS	S
ERS1545562	ERR1837284	20621_8#72	S. Typhi	unknown	unknown	4.3.1	2014	outpatient	-	gyrA S83F	-	S	S	S	IS	IS	S
ERS1545561	ERR1837283	20621_8#71	S. Typhi	unknown	unknown	4.3.1	2013	outpatient	-	gyrA S83F	-	S	S	S	IS	IS	S
ERS1545560	ERR1837282	20621_8#70	S. Typhi	unknown	unknown	4.3.1	2013	outpatient	-	gyrA S83F, gyrA D87N, parC S80I	-	S	S	S	IS	IS	S
ERS1545558	ERR1837281	20621_8#69	S. Typhi	unknown	unknown	4.3.1	2013	outpatient	-	gyrA S83F, gyrA D87N, parC S80I	-	S	S	S	IS	IS	S
ERS1545557	ERR1837280	20621_8#68	S. Typhi	unknown	unknown	4.3.1	2013	outpatient	-	gyrA S83F, gyrA D87N, parC S80I	-	S	S	S	IS	S	S
ERS1545555	ERR1837279	20621_8#67	S. Typhi	unknown	unknown	4.3.1	2013	outpatient	-	gyrA S83Y	-	S	S	S	IS	IS	S
ERS1545554	ERR1837278	20621_8#66	S. Typhi	unknown	unknown	4.3.1	2013	outpatient	-	gyrA S83F, gyrA D87N, parC S80I	-	S	S	S	IS	IS	S
ERS1545551	ERR1837275	20621_8#63	S. Typhi	unknown	unknown	4.3.1	2013	outpatient	-	gyrA S83F	-	S	S	S	IS	IS	S
ERS1545550	ERR1837274	20621_8#62	S. Typhi	unknown	unknown	4.3.1	2013	outpatient	-	gyrA S83F, gyrA D87N, parC S80I	-	S	S	S	IS	IS	S
ERS1545549	ERR1837273	20621_8#61	S. Typhi	unknown	unknown	4.3.1	2013	outpatient	-	gyrA S83F	-	S	S	S	IS	IS	S
ERS1545548	ERR1837272	20621_8#60	S. Typhi	unknown	unknown	4.3.1	2013	outpatient	-	gyrA S83F	-	S	S	S	IS	IS	S
ERS1545547	ERR1837271	20621_8#59	S. Typhi	unknown	unknown	4.3.1	2013	outpatient	-	-	-	S	S	S	S	S	S
ERS1545546	ERR1837270	20621_8#58	S. Typhi	unknown	unknown	4.3.1	2013	outpatient	-	gyrA S83F	-	S	S	S	IS	IS	S
ERS1545545	ERR1837269	20621_8#57	S. Typhi	unknown	unknown	4.3.1	2013	outpatient	-	gyrA S83F	-	S	S	S	IS	IS	S
ERS1545544	ERR1837268	20621_8#56	S. Typhi	unknown	unknown	3.3.0	2012	outpatient	-	parE A364V	-	S	S	S	IS	IS	S
ERS1545543	ERR1837267	20621_8#55	S. Typhi	unknown	unknown	4.3.1	2012	outpatient	-	gyrA S83F	-	S	S	S	IS	IS	S
ERS1545542	ERR1837266	20621_8#54	S. Typhi	unknown	unknown	4.3.1	2012	outpatient	-	gyrA S83F	-	S	S	S	IS	IS	S
ERS1545541	ERR1837265	20621_8#53	S. Typhi	unknown	unknown	4.3.1	2012	outpatient	-	gyrA S83F	pHCM2	S	S	S	IS	IS	S
ERS1545540	ERR1837264	20621_8#52	S. Typhi	unknown	unknown	4.3.1	2012	outpatient	-	gyrA S83F	-	S	S	S	IS	IS	S
ERS1545539	ERR1837263	20621_8#51	S. Typhi	unknown	unknown	4.3.1	2012	outpatient	catA1,dfrA7,sul1,blaTEM-1,strA,strB,sul2	gyrA S83F	-	IS	IS	IS	IS	IS	S
ERS1545538	ERR1837262	20621_8#50	S. Typhi	unknown	unknown	4.3.1	2012	outpatient	-	gyrA S83F	-	S	S	S	IS	IS	S
ERS1545537	ERR1837261	20621_8#49	S. Typhi	unknown	unknown	4.3.1	2012	outpatient	catA1,dfrA7,sul1,blaTEM-1,strA,strB,sul2	gyrA S83F	-	IS	IS	IS	IS	IS	S
ERS1545536	ERR1837260	20621_8#48	S. Typhi	unknown	unknown	4.3.1	2012	outpatient	-	gyrA S83F	-	S	S	S	IS	IS	S
ERS1545535	ERR1837259	20621_8#47	S. Typhi	unknown	unknown	4.3.1	2011	outpatient	catA1,dfrA7,sul1,blaTEM-1,strA,strB,sul2	gyrA S83Y	-	IS	IS	IS	IS	IS	S
ERS1545534	ERR1837258	20621_8#46	S. Typhi	unknown	unknown	4.3.1	2011	outpatient	-	gyrA S83F	-	S	S	S	IS	IS	S
ERS1545533	ERR1837257	20621_8#45	S. Typhi	unknown	unknown	4.3.1	2011	outpatient	-	-	-	S	S	S	S	S	S
ERS1545532	ERR1837256	20621_8#44	S. Typhi	unknown	unknown	4.3.1	2011	outpatient	-	gyrA S83F	pHCM2	S	S	S	IS	S	S
ERS1545531	ERR1837255	20621_8#43	S. Typhi	unknown	unknown	4.3.1	2011	outpatient	-	gyrA S83F	-	S	S	S	IS	IS	S
ERS1545530	ERR1837254	20621_8#42	S. Typhi	unknown	unknown	4.3.1	2011	outpatient	-	gyrA S83F	-	S	S	S	IS	IS	S
ERS1545529	ERR1837253	20621_8#41	S. Typhi	unknown	unknown	4.3.1	2011	outpatient	-	gyrA S83F	pHCM2	S	S	S	IS	IS	S
ERS1545528	ERR1837252	20621_8#40	S. Typhi	unknown	unknown	4.3.1	2011	outpatient	-	gyrA S83F	-	S	S	S	IS	IS	S
ERS1545527	ERR1837251	20621_8#39	S. Typhi	unknown	unknown	3.2.2	2011	outpatient	-	-	-	S	S	S	S	IS	S
ERS1545526	ERR1837250	20621_8#38	S. Typhi	unknown	unknown	4.3.1	2011	outpatient	-	gyrA S83F	-	S	S	S	IS	IS	S
ERS1545525	ERR1837249	20621_8#37	S. Typhi	unknown	unknown	4.3.1	2011	outpatient	-	gyrA S83F	-	S	S	S	IS	S	S
ERS1545524	ERR1837248	20621_8#36	S. Typhi	unknown	unknown	4.3.1	2011	outpatient	-	gyrA S83F	-	S	S	S	IS	IS	S
ERS1545523	ERR1837247	20621_8#35	S. Typhi	unknown	unknown	4.3.1	2011	outpatient	-	gyrA S83F	-	S	S	S	IS	IS	S
ERS1545522	ERR1837246	20621_8#34	S. Typhi	unknown	unknown	4.3.1	2011	outpatient	-	gyrA S83F	-	S	S	S	IS	IS	S
ERS1545521	ERR1837245	20621_8#33	S. Typhi	unknown	unknown	3.3.0	2010	outpatient	-	gyrA S83F, parE A364V	-	S	S	S	IS	IS	S
ERS1545520	ERR1837244	20621_8#32	S. Typhi	unknown	unknown	4.3.1	2010	outpatient	-	gyrA S83F	-	S	S	S	IS	IS	S
ERS1545519	ERR1837243	20621_8#31	S. Typhi	unknown	unknown	4.3.1	2010	outpatient	-	gyrA S83F	-	S	S	S	IS	S	S
ERS1545518	ERR1837242	20621_8#30	S. Typhi	unknown	unknown	2.2.0	2010	outpatient	-	-	-	S	S	S	S	IS	S
ERS1545517	ERR1837241	20621_8#29	S. Typhi	unknown	unknown	3.2.2	2010	outpatient	-	-	-	S	S	S	S	IS	S
ERS1545516	ERR1837240	20621_8#28	S. Typhi	unknown	unknown	2.2.0	2010	outpatient	-	-	-	S	S	S	S	IS	S
ERS1545515	ERR1837239	20621_8#27	S. Typhi	unknown	unknown	4.3.1	2010	outpatient	-	gyrA S83F	-	S	S	S	IS	IS	S
ERS1545514	ERR1837238	20621_8#26	S. Typhi	unknown	unknown	3.3.0	2010	outpatient	-	parE A364V	-	S	S	S	IS	IS	S
ERS1545513	ERR1837237	20621_8#25	S. Typhi	unknown	unknown	2.2.0	2010	outpatient	-	-	-	S	S	S	S	IS	S
ERS1545512	ERR1837236	20621_8#24	S. Typhi	unknown	unknown	4.3.1	2010	outpatient	-	gyrA S83F	-	S	S	S	IS	IS	S
ERS1545511	ERR1837235	20621_8#23	S. Typhi	unknown	unknown	3.2.2	2010	outpatient	-	-	-	S	S	S	S	IS	S
ERS1545509	ERR1837233	20621_8#21	S. Typhi	unknown	unknown	3.3.0	2010	outpatient	-	parE A364V	-	S	S	S	IS	IS	S
ERS1545508	ERR1837232	20621_8#20	S. Typhi	unknown	unknown	3.2.2	2010	outpatient	-	-	-	S	S	S	S	IS	S
ERS1545507	ERR1837231	20621_8#19	S. Typhi	unknown	unknown	4.3.1	2010	outpatient	-	gyrA S83F	-	S	S	S	IS	S	S
ERS1545506	ERR1837230	20621_8#18	S. Typhi	unknown	unknown	2.2.0	2010	outpatient	-	-	-	S	S	S	S	IS	S
ERS1545505	ERR1837229	20621_8#17	S. Typhi	unknown	unknown	3.3.0	2010	outpatient	-	parE A364V	-	S	S	S	IS	IS	S
ERS1545504	ERR1837228	20621_8#16	S. Typhi	unknown	unknown	4.3.1	2010	outpatient	-	gyrA S83F	-	S	S	S	IS	IS	S
ERS1545503	ERR1837227	20621_8#15	S. Typhi	unknown	unknown	4.3.1	2010	outpatient	-	gyrA S83F	-	S	S	S	IS	IS	S
ERS1545502	ERR1837226	20621_8#14	S. Typhi	unknown	unknown	4.3.1	2009	outpatient	-	gyrA S83F	-	S	S	S	IS	IS	S
ERS1545501	ERR1837225	20621_8#13	S. Typhi	unknown	unknown	4.3.1	2009	outpatient	-	gyrA S83F	-	S	S	S	IS	IS	S
ERS1545500	ERR1837224	20621_8#12	S. Typhi	unknown	unknown	4.3.1	2009	outpatient	-	gyrA S83F	-	S	S	S	IS	S	S
ERS1545499	ERR1837223	20621_8#11	S. Typhi	unknown	unknown	2.2.0	2009	outpatient	-	-	-	S	S	S	S	IS	S
ERS1545498	ERR1837222	20621_8#10	S. Typhi	unknown	unknown	2.3.4	2009	outpatient	-	-	-	S	S	S	S	IS	S
ERS1545497	ERR1837221	20621_8#9	S. Typhi	unknown	unknown	4.3.1	2009	outpatient	-	gyrA S83F, parC E84G	pHCM2	S	S	S	IS	S	S
ERS1545496	ERR1837220	20621_8#8	S. Typhi	unknown	unknown	4.3.1	2009	outpatient	-	-	-	S	S	S	S	IS	S
ERS1545495	ERR1837219	20621_8#7	S. Typhi	unknown	unknown	4.3.1	2009	outpatient	-	-	-	S	S	S	S	IS	S
ERS1545494	ERR1837218	20621_8#6	S. Typhi	unknown	unknown	2.2.0	2009	outpatient	-	-	-	S	S	S	S	IS	S
ERS1545493	ERR1837217	20621_8#5	S. Typhi	unknown	unknown	3.3.0	2009	outpatient	-	parE A364V	-	S	S	S	IS	IS	S
ERS1545492	ERR1837216	20621_8#4	S. Typhi	unknown	unknown	4.3.1	2009	outpatient	-	gyrA S83F	-	S	S	S	IS	IS	S
ERS1545491	ERR1837215	20621_8#3	S. Typhi	unknown	unknown	4.3.1	2009	outpatient	-	gyrA S83F	-	S	S	S	IS	IS	S
ERS1545490	ERR1837214	20621_8#2	S. Typhi	unknown	unknown	3.3.0	2009	outpatient	-	parE A364V	-	S	S	S	IS	IS	S
ERS1545489	ERR1837213	20621_8#1	S. Typhi	unknown	unknown	3.3.0	2009	outpatient	-	-	-	S	S	S	S	IS	S
ERS1545488	ERR1837212	20087_8#79	S. Typhi	10 years	M	4.3.1	2014	inpatient	-	gyrA S83F, gyrA D87N, parC S80I	-	S	S	S	IS	IS	S
ERS1545487	ERR1837211	20087_8#78	S. Typhi	5 years	M	4.3.1	2012	inpatient	-	gyrA S83F	-	S	S	S	IS	IS	S
ERS1545486	ERR1837210	20087_8#77	S. Typhi	6 years	F	3.3.0	2012	inpatient	-	parE A364V	-	S	S	S	IS	S	S
ERS1545481	ERR1837205	20087_8#72	S. Typhi	6 years	M	4.3.1	2009	inpatient	-	-	-	S	S	S	S	IS	S
ERS1545479	ERR1837203	20087_8#70	S. Typhi	2 years	F	4.3.1	2009	inpatient	-	gyrA S83F	-	S	S	S	IS	IS	S
ERS1545478	ERR1837202	20087_8#69	S. Typhi	12 years	M	4.1.0	2009	inpatient	-	-	-	S	S	S	S	IS	S
ERS1545477	ERR1837201	20087_8#68	S. Typhi	11 years	F	4.3.1	2010	inpatient	-	gyrA S83F	-	S	S	S	IS	S	S
ERS1545472	ERR1837196	20087_8#63	S. Typhi	14 years	F	2.2.0	2010	inpatient	-	-	-	S	S	S	S	IS	S
ERS1545469	ERR1837193	20087_8#60	S. Typhi	14 years	F	2.2.0	2010	inpatient	-	-	-	S	S	S	S	S	S
ERS1545468	ERR1837192	20087_8#59	S. Typhi	5 years	M	4.3.1	2010	inpatient	-	gyrA S83F	-	S	S	S	IS	IS	S
ERS1545467	ERR1837191	20087_8#58	S. Typhi	3 years	M	4.3.1	2010	inpatient	-	gyrA S83F	-	S	S	S	IS	IS	S
ERS1545466	ERR1837190	20087_8#57	S. Typhi	5 years	M	4.3.1	2010	inpatient	-	gyrA S83F	-	S	S	S	IS	S	S
ERS1545465	ERR1837189	20087_8#56	S. Typhi	11 years	F	4.3.1	2010	inpatient	-	gyrA S83F	-	S	S	S	IS	IS	S
ERS1545464	ERR1837188	20087_8#55	S. Typhi	12 years	M	4.3.1	2010	inpatient	catA1,dfrA7,sul1,blaTEM-1,strA,strB,sul2	gyrA S83Y	-	IS	IS	IS	IS	IS	S
ERS1545463	ERR1837187	20087_8#54	S. Typhi	11months	M	4.3.1	2010	inpatient	-	gyrA S83Y	-	S	S	S	IS	IS	S
ERS1545460	ERR1837184	20087_8#51	S. Typhi	2 years	F	4.3.1	2011	inpatient	-	gyrA S83F	-	S	S	S	IS	IS	S
ERS1545459	ERR1837183	20087_8#50	S. Typhi	2 years	M	4.3.1	2011	inpatient	-	gyrA S83F	-	S	S	S	IS	IS	S
ERS1545458	ERR1837182	20087_8#49	S. Typhi	5 years	F	4.3.1	2011	inpatient	-	gyrA S83F, gyrA D87G, parC E84G	pHCM2	S	S	S	IS	IS	S
ERS1545456	ERR1837180	20087_8#47	S. Typhi	8 years	F	4.3.1	2011	inpatient	-	gyrA S83F	-	S	S	S	IS	IS	S
ERS1545455	ERR1837179	20087_8#46	S. Typhi	12 years	M	4.3.1	2011	inpatient	-	gyrA S83F	-	S	S	S	IS	IS	S
ERS1545454	ERR1837178	20087_8#45	S. Typhi	1 year	M	2.3.4	2011	inpatient	-	-	-	S	S	S	S	IS	S
ERS1545453	ERR1837177	20087_8#44	S. Typhi	6 years	M	4.3.1	2011	inpatient	-	gyrA S83F	-	S	S	S	IS	IS	S
ERS1545452	ERR1837176	20087_8#43	S. Typhi	1 year	F	4.3.1	2013	inpatient	-	gyrA S83F	-	S	S	S	IS	IS	S
ERS1545451	ERR1837175	20087_8#42	S. Typhi	2 years	M	4.3.1	2013	inpatient	-	gyrA S83F	-	S	S	S	IS	IS	S
ERS1545450	ERR1837174	20087_8#41	S. Typhi	1 year	F	4.3.1	2013	inpatient	-	gyrA S83F	-	S	S	S	IS	IS	S
ERS1545449	ERR1837173	20087_8#40	S. Typhi	2 years	M	4.3.1	2013	inpatient	-	gyrA S83F	-	S	S	S	IS	IS	S
ERS1545448	ERR1837172	20087_8#39	S. Typhi	5 years	M	4.3.1	2013	inpatient	-	gyrA S83F	-	S	S	S	IS	IS	S
ERS1545447	ERR1837171	20087_8#38	S. Typhi	4 years	M	3.3.0	2013	inpatient	-	parE A364V	-	S	S	S	IS	IS	S
ERS1545445	ERR1837169	20087_8#36	S. Typhi	1 year	M	4.3.1	2013	inpatient	-	gyrA S83F	-	S	S	S	IS	IS	S
ERS1545444	ERR1837168	20087_8#35	S. Typhi	3 years	M	4.3.1	2013	inpatient	-	gyrA S83F	-	S	S	S	IS	IS	S
ERS1545443	ERR1837167	20087_8#34	S. Typhi	4 years	F	4.3.1	2013	inpatient	-	gyrA S83F, gyrA D87N, parC S80I	-	S	S	S	IS	IS	S
ERS1545442	ERR1837166	20087_8#33	S. Typhi	10 years	M	4.3.1	2013	inpatient	-	gyrA S83Y	-	S	S	S	IS	IS	S
ERS1545441	ERR1837165	20087_8#32	S. Typhi	12 years	M	4.3.1	2013	inpatient	-	gyrA S83F, gyrA D87N, parC S80I	-	S	S	S	IS	IS	S
ERS1545440	ERR1837164	20087_8#31	S. Typhi	6 years	M	3.3.1	2013	inpatient	-	gyrA S83F, parE A364V	-	S	S	S	IS	IS	S
ERS1545439	ERR1837163	20087_8#30	S. Typhi	4 years	M	4.1.0	2013	inpatient	-	-	-	S	S	S	S	IS	S
ERS1545438	ERR1837162	20087_8#29	S. Typhi	10 months	M	4.3.1	2013	inpatient	-	gyrA S83F, gyrA D87N, parC S80I	-	S	S	S	IS	IS	S
ERS1545437	ERR1837161	20087_8#28	S. Typhi	11 years	M	4.3.1	2013	inpatient	-	-	-	S	S	S	S	S	S
ERS1545436	ERR1837160	20087_8#27	S. Typhi	3 years	M	4.1.0	2013	inpatient	-	-	-	S	S	S	S	S	S
ERS1545435	ERR1837159	20087_8#26	S. Typhi	1 year	F	4.3.1	2013	inpatient	-	gyrA S83F	-	S	S	S	IS	IS	S
ERS1545434	ERR1837158	20087_8#25	S. Typhi	1 year	M	4.3.1	2013	inpatient	-	gyrA S83F, gyrA D87N, parC S80I	-	S	S	S	IS	IS	S
ERS1545433	ERR1837157	20087_8#24	S. Typhi	2 years	M	4.3.1	2013	inpatient	-	gyrA S83F	-	S	S	S	IS	S	S
ERS1545432	ERR1837156	20087_8#23	S. Typhi	7 years	F	4.3.1	2014	inpatient	-	gyrA S83F	-	S	S	S	IS	IS	S
ERS1545431	ERR1837155	20087_8#22	S. Typhi	11 years	M	4.3.1	2014	inpatient	-	gyrA S83F	-	S	S	S	IS	S	S
ERS1545430	ERR1837154	20087_8#21	S. Typhi	7 years	F	4.3.1	2014	inpatient	-	gyrA S83F	-	S	S	S	IS	IS	S
ERS1545428	ERR1837152	20087_8#19	S. Typhi	3 years	F	4.3.1	2014	inpatient	-	gyrA S83F	-	S	S	S	IS	IS	S
ERS1545427	ERR1837151	20087_8#18	S. Typhi	12 years	M	2.2.0	2014	inpatient	-	-	-	S	S	S	S	S	S
ERS1545426	ERR1837150	20087_8#17	S. Typhi	7 years	M	4.3.1	2014	inpatient	-	gyrA S83F	-	S	S	S	IS	IS	S
ERS1545425	ERR1837149	20087_8#16	S. Typhi	3 years	F	3.3.0	2014	inpatient	-	parE A364V	-	S	S	S	IS	S	S
ERS1545424	ERR1837148	20087_8#15	S. Typhi	1 year	M	4.3.1	2014	inpatient	-	gyrA S83F	-	S	S	S	IS	IS	S
ERS1545423	ERR1837147	20087_8#14	S. Typhi	8 years	M	4.3.1	2015	inpatient	catA1,dfrA7,sul1,blaTEM-1,strA,strB,sul2	gyrA S83F	pHCM2	IS	IS	IS	IS	IS	S
ERS1545422	ERR1837146	20087_8#13	S. Typhi	2 years	M	4.3.1	2015	inpatient	catA1,dfrA7,sul1,blaTEM-1,strA,strB,sul2	gyrA S83F	pHCM2	IS	IS	IS	IS	S	S
ERS1545420	ERR1837144	20087_8#11	S. Typhi	10 years	F	3.3.0	2015	inpatient	-	parE A364V	-	S	S	S	IS	IS	S
ERS1545419	ERR1837143	20087_8#10	S. Typhi	5 years	F	4.3.1	2015	inpatient	-	gyrA S83F	-	S	S	S	IS	IS	S
ERS1545418	ERR1837142	20087_8#9	S. Typhi	3 years	M	4.3.1	2015	inpatient	blaTEM-1,strA,strB,sul2	-	-	S	S	IS	S	IS	S
ERS1545417	ERR1837141	20087_8#8	S. Typhi	7 months	F	3.3.0	2015	inpatient	-	gyrA S83F, parE A364V	-	S	S	S	IS	IS	S
ERS1545416	ERR1837140	20087_8#7	S. Typhi	6 years	M	3.3.0	2015	inpatient	-	parE A364V	-	S	S	S	IS	IS	S
ERS1545415	ERR1837139	20087_8#6	S. Typhi	3 years	F	4.3.1	2008	inpatient	-	gyrA S83F	-	S	S	S	IS	IS	S
ERS1545414	ERR1837138	20087_8#5	S. Typhi	13 years	M	4.3.1	2008	inpatient	-	gyrA S83F	-	S	S	S	IS	IS	S
ERS1545413	ERR1837137	20087_8#4	S. Typhi	4 years	F	3.3.0	2008	inpatient	-	-	-	S	S	S	S	IS	S
ERS1545412	ERR1837136	20087_8#3	S. Typhi	11 years	M	3.2.2	2008	inpatient	-	-	-	S	S	S	S	IS	S
ERS1545411	ERR1837135	20087_8#2	S. Typhi	1 years	M	4.3.1	2008	inpatient	-	gyrA S83F	-	S	S	S	IS	IS	S
ERS1545410	ERR1837134	20087_8#1	S. Typhi	10 days	F	3.3.0	2008	inpatient	-	parE A364V	-	S	S	S	IS	S	S
