# Supplementary material for: Laboratory and molecular surveillance of paediatric typhoidal Salmonella in Nepal: Antimicrobial resistance and implications for vaccine policy
Source: PLoS Negl Trop Dis. 2018 Apr 23;12(4):e0006408. doi: 10.1371/journal.pntd.0006408 (PMC5933809; doi:10.1371/journal.pntd.0006408)
Supplement: S2 Table — (XLSX) [file pntd.0006408.s005.xlsx]

## Sheet: Sheet1
Sample accession number	Lane accession number	Isolate number	Organism	Age of patient	Gender of patient	Lineage	Year of isolation	Patient status	AMR genes	QRDR mutations	Plasmid replicons	Chloramphenicol	Cotrimoxazole	Ampicillin	Nalidixic acid	Ciprofloxacin	Cephalosporins
ERS1545421	ERR1837145	20087_8#12	S. Paratyphi A	6 years	M	A1	2015	inpatient	-	gyrA S83F	-	S	S	S	IS	IS	S
ERS1545429	ERR1837153	20087_8#20	S. Paratyphi A	11 years	F	A2	2014	inpatient	-	gyrA S83F	-	S	S	S	IS	IS	S
ERS1545457	ERR1837181	20087_8#48	S. Paratyphi A	10 years	F	A1	2011	inpatient	-	gyrA S83F	-	S	S	S	IS	IS	S
ERS1545461	ERR1837185	20087_8#52	S. Paratyphi A	3 years	M	A1	2011	inpatient	-	gyrA S83F	-	S	S	S	IS	IS	S
ERS1545462	ERR1837186	20087_8#53	S. Paratyphi A	1 year	F	A2	2012	inpatient	-	gyrA S83F	-	S	S	S	IS	IS	S
ERS1545470	ERR1837194	20087_8#61	S. Paratyphi A	11 years	M	A2	2010	inpatient	-	gyrA S83F	-	S	S	S	IS	IS	S
ERS1545471	ERR1837195	20087_8#62	S. Paratyphi A	3 years	M	A1	2010	inpatient	-	gyrA S83F	-	S	S	S	IS	IS	S
ERS1545474	ERR1837198	20087_8#65	S. Paratyphi A	1 year	M	A1	2010	inpatient	-	gyrA S83F	-	S	S	S	IS	IS	S
ERS1545475	ERR1837199	20087_8#66	S. Paratyphi A	6 years	M	A1	2010	inpatient	-	gyrA S83F	-	S	S	S	IS	IS	S
ERS1545476	ERR1837200	20087_8#67	S. Paratyphi A	2 years	M	A1	2010	inpatient	-	gyrA S83F	-	S	S	S	IS	IS	S
ERS1545480	ERR1837204	20087_8#71	S. Paratyphi A	13 years	F	A2	2009	inpatient	-	gyrA S83F	-	S	S	S	IS	IS	S
ERS1545483	ERR1837207	20087_8#74	S. Paratyphi A	2 years	M	A2	2009	inpatient	-	gyrA S83F	-	S	S	S	IS	IS	S
ERS1545484	ERR1837208	20087_8#75	S. Paratyphi A	10 years	F	A2	2009	inpatient	-	gyrA S83F	-	S	S	S	IS	IS	S
ERS1545485	ERR1837209	20087_8#76	S. Paratyphi A	2 years	F	A1	2009	inpatient	-	gyrA S83F	-	S	S	S	IS	IS	S
ERS1545510	ERR1837234	20621_8#22	S. Paratyphi A	1 month	M	A1	2010	inpatient	-	gyrA S83F	-	S	S	S	IS	IS	S
ERS1545553	ERR1837277	20621_8#65	S. Paratyphi A	12 years	M	C4	2013	outpatient	-	-	-	S	S	S	IS	S	S
ERS1545569	ERR1837291	20621_8#79	S. Paratyphi A	unknown	unknown	A2	2009	outpatient	-	gyrA S83F	-	S	S	S	IS	IS	S
ERS1545570	ERR1837292	20621_8#80	S. Paratyphi A	unknown	unknown	A1	2009	outpatient	-	gyrA S83F	-	S	S	S	IS	IS	S
ERS1545571	ERR1837293	20621_8#81	S. Paratyphi A	unknown	unknown	A1	2009	outpatient	-	gyrA S83F	-	S	S	S	IS	IS	S
ERS1545572	ERR1837294	20621_8#82	S. Paratyphi A	unknown	unknown	A1	2009	outpatient	-	gyrA S83F	-	S	S	S	IS	IS	S
ERS1545573	ERR1837295	20621_8#83	S. Paratyphi A	unknown	unknown	A2	2009	outpatient	-	gyrA S83F	-	S	S	S	IS	IS	S
ERS1545574	ERR1837296	20621_8#84	S. Paratyphi A	unknown	unknown	A2	2009	outpatient	-	gyrA S83F	-	S	S	S	IS	IS	S
ERS1545575	ERR1837297	20621_8#85	S. Paratyphi A	unknown	unknown	A2	2009	outpatient	-	gyrA S83F	-	S	S	S	IS	IS	S
ERS1545576	ERR1837298	20621_8#86	S. Paratyphi A	unknown	unknown	A2	2009	outpatient	-	gyrA S83F	-	S	S	S	IS	S	S
ERS1545577	ERR1837299	20621_8#87	S. Paratyphi A	unknown	unknown	A2	2009	outpatient	-	gyrA S83F	-	S	S	S	IS	IS	S
ERS1545578	ERR1837300	20621_8#88	S. Paratyphi A	unknown	unknown	A1	2010	outpatient	-	gyrA S83F	-	S	S	S	IS	IS	S
ERS1545579	ERR1837301	20621_8#89	S. Paratyphi A	unknown	unknown	A1	2010	outpatient	-	gyrA S83F	-	S	S	S	IS	IS	S
ERS1545580	ERR1837302	20621_8#90	S. Paratyphi A	unknown	unknown	A1	2010	outpatient	-	gyrA S83F	-	S	S	S	IS	IS	S
ERS1545581	ERR1837303	20621_8#91	S. Paratyphi A	unknown	unknown	A2	2010	outpatient	-	gyrA S83F	-	S	S	S	IS	IS	S
ERS1545582	ERR1837304	20949_8#1	S. Paratyphi A	unknown	unknown	A1	2010	outpatient	-	gyrA S83F	-	S	S	S	IS	IS	S
ERS1545591	ERR1837307	20949_8#10	S. Paratyphi A	unknown	unknown	A2	2011	outpatient	-	gyrA S83F	-	S	S	S	IS	IS	S
ERS1545592	ERR1837308	20949_8#11	S. Paratyphi A	unknown	unknown	A2	2011	outpatient	-	gyrA S83F	-	S	S	S	IS	IS	S
ERS1545593	ERR1837309	20949_8#12	S. Paratyphi A	unknown	unknown	A1	2011	outpatient	-	gyrA S83F	-	S	S	S	IS	IS	S
ERS1545594	ERR1837310	20949_8#13	S. Paratyphi A	unknown	unknown	A1	2011	outpatient	-	gyrA S83F	-	S	S	S	IS	IS	S
ERS1545595	ERR1837311	20949_8#14	S. Paratyphi A	unknown	unknown	A1	2011	outpatient	-	gyrA S83F	-	S	S	S	IS	IS	S
ERS1545596	ERR1837312	20949_8#15	S. Paratyphi A	unknown	unknown	A1	2011	outpatient	-	gyrA S83F	-	S	S	S	IS	IS	S
ERS1545597	ERR1837313	20949_8#16	S. Paratyphi A	unknown	unknown	A1	2011	outpatient	-	gyrA S83F	-	S	S	S	IS	IS	S
ERS1545598	ERR1837314	20949_8#17	S. Paratyphi A	unknown	unknown	A1	2011	outpatient	-	gyrA S83F	-	S	S	S	IS	IS	S
ERS1545600	ERR1837316	20949_8#19	S. Paratyphi A	unknown	unknown	A1	2011	outpatient	-	gyrA S83F	-	S	S	S	IS	IS	S
ERS1545583	ERR1837305	20949_8#2	S. Paratyphi A	unknown	unknown	A1	2011	outpatient	-	gyrA S83F	-	S	S	S	IS	IS	S
ERS1545602	ERR1837318	20949_8#21	S. Paratyphi A	unknown	unknown	A1	2012	outpatient	-	gyrA S83F	-	S	S	S	IS	IS	S
ERS1545603	ERR1837319	20949_8#22	S. Paratyphi A	unknown	unknown	A1	2012	outpatient	-	gyrA S83F	-	S	S	S	IS	IS	IS
ERS1545604	ERR1837320	20949_8#23	S. Paratyphi A	unknown	unknown	A1	2012	outpatient	-	gyrA S83F	-	S	S	S	IS	IS	S
ERS1545605	ERR1837321	20949_8#24	S. Paratyphi A	unknown	unknown	A1	2011	outpatient	-	gyrA S83F	-	S	S	S	IS	IS	S
ERS1545606	ERR1837322	20949_8#25	S. Paratyphi A	unknown	unknown	A1	2012	outpatient	-	gyrA S83F	-	S	S	S	IS	IS	S
ERS1545607	ERR1837323	20949_8#26	S. Paratyphi A	unknown	unknown	A1	2012	outpatient	-	gyrA S83F	-	S	S	S	IS	IS	S
ERS1545608	ERR1837324	20949_8#27	S. Paratyphi A	unknown	unknown	A2	2012	outpatient	-	gyrA S83F	-	S	S	S	IS	IS	S
ERS1545609	ERR1837325	20949_8#28	S. Paratyphi A	unknown	unknown	A2	2012	outpatient	-	gyrA S83F	-	S	S	S	IS	IS	S
ERS1545610	ERR1837326	20949_8#29	S. Paratyphi A	unknown	unknown	A2	2012	outpatient	-	gyrA S83F	-	S	S	S	IS	IS	S
ERS1545611	ERR1837327	20949_8#30	S. Paratyphi A	unknown	unknown	A1	2013	outpatient	-	gyrA S83F	-	S	S	S	IS	IS	S
ERS1545614	ERR1837330	20949_8#33	S. Paratyphi A	unknown	unknown	A1	2013	outpatient	-	gyrA S83F	-	S	S	S	IS	IS	S
ERS1545616	ERR1837332	20949_8#35	S. Paratyphi A	unknown	unknown	A1	2013	outpatient	-	gyrA S83F	-	S	S	S	IS	IS	S
ERS1545617	ERR1837333	20949_8#36	S. Paratyphi A	unknown	unknown	A1	2014	outpatient	-	gyrA S83F	-	S	S	S	IS	IS	S
ERS1545618	ERR1837334	20949_8#37	S. Paratyphi A	unknown	unknown	A1	2014	outpatient	-	gyrA S83F	-	S	S	S	IS	IS	S
ERS1545619	ERR1842966	20949_8#38	S. Paratyphi A	unknown	unknown	A1	2014	outpatient	-	gyrA S83F	-	S	S	S	IS	IS	S
ERS1545620	ERR1842967	20949_8#39	S. Paratyphi A	unknown	unknown	A2	2015	outpatient	-	gyrA S83F	-	S	S	S	IS	IS	S
ERS1545585	ERR1842960	20949_8#4	S. Paratyphi A	unknown	unknown	A2	2010	outpatient	-	gyrA S83F	-	S	S	S	IS	IS	S
ERS1545586	ERR1842961	20949_8#5	S. Paratyphi A	unknown	unknown	A2	2010	outpatient	-	gyrA S83F	-	S	S	S	IS	IS	S
ERS1545587	ERR1842962	20949_8#6	S. Paratyphi A	unknown	unknown	A1	2010	outpatient	-	gyrA S83F	-	S	S	S	IS	IS	S
ERS1545588	ERR1842963	20949_8#7	S. Paratyphi A	unknown	unknown	A	2010	outpatient	-	gyrA S83F	-	S	S	S	IS	IS	S
ERS1545590	ERR1842965	20949_8#9	S. Paratyphi A	unknown	unknown	A	2011	outpatient	-	gyrA S83F	-	S	S	S	IS	IS	S
ERS1545210	ERR2213866	22027_3#49	S. Paratyphi A	unknown	unknown	A1	2016	outpatient	-	gyrA S83F	-	S	S	S	IS	IS	S
ERS1545248	ERR2213880	22027_3#63	S. Paratyphi A	unknown	unknown	A1	2016	outpatient	-	gyrA S83F	-	S	S	S	IS	IS	S
ERS1545249	ERR2213881	22027_3#64	S. Paratyphi A	unknown	unknown	A1	2016	outpatient	-	gyrA S83F	-	S	S	S	IS	IS	S
ERS1545250	ERR2213882	22027_3#65	S. Paratyphi A	unknown	unknown	A1	2016	outpatient	-	gyrA S83F	-	S	S	S	IS	IS	S
ERS1545251	ERR2213883	22027_3#66	S. Paratyphi A	unknown	unknown	A	2016	outpatient	-	gyrA S83F	-	S	S	S	IS	IS	S
